# Supplementary material for: Shape-IT: new rapid and accurate algorithm for haplotype inference
Source: BMC Bioinformatics. 2008 Dec 16;9:540. doi: 10.1186/1471-2105-9-540 (PMC2647951; doi:10.1186/1471-2105-9-540)
Supplement: Additional file 1 — Detailed trio datasets results. Detailed results of the various software tested on the HapMap trios datasets described in Table 1. For each software tested, the mean percentage of heterozygous markers incorrectly inferred (SER) and the average running time in seconds are shown. [file 1471-2105-9-540-S1.xls]

## Sheet: Feuil1
Detailed results of the comparisons between haplotype inference software. The summary of these results is presented in Table 2B of the paper.
Size variation: 50 replicates of adjacent SNPs with MAF above 5%
CEU	10 SNPs		20 SNPs		40 SNPs		80 SNPs		160 SNPs		ALL
	SER	Time	SER	Time	SER	Time	SER	Time	SER	Time	SER	Time
Shape-IT	0.00631422	2.1876	0.0114881	6.462	0.0108771	20.2896	0.0142975	65.398	0.0106092	172.341	0.0107172	53.3357
Phase v2.1	0.00649835	6.5238	0.0120747	27.4472	0.0112984	108.471	0.0143773	733.844	0.0110727	3282.34	0.0110643	831.726
Ishape	0.00686946	2.0372	0.0128205	6.6388	0.0108196	23.6342	0.0150255	108.69	0.0119606	322.013	0.0114991	92.6026
Fastphase	0.0140089	12.4044	0.0136927	31.3406	0.0133607	71.4246	0.0172612	137.524	0.015296	313.226	0.0147239	113.184
Gerbil	0.0207158	<1	0.0194159	<1	0.0216492	2.3248	0.0290613	18.6094	0.0232239	230.415	0.0228132	50.3448
2snp	0.0174409	<1	0.0200343	<1	0.0207749	<1	0.0273882	<1	0.0224249	<1	0.0216126	<1
PLEM	0.0140285	<1	0.0162385	4.7682	0.0183366	8.05	0.0273994	18.5348	0.0244792	25.2748	0.0200965	10.3812
YRI	10 SNPs		20 SNPs		40 SNPs		80 SNPs		160 SNPs		ALL
	SER	Time	SER	Time	SER	Time	SER	Time	SER	Time	SER	Time
Shape-IT	0.0124141	2.4054	0.0210038	7.972	0.0225568	26.224	0.0155093	76.6658	0.0132446	207.594	0.0169457	64.1722
Phase v2.1	0.012234	8.1026	0.0217457	37.5666	0.0218334	198.512	0.0166258	918.061	0.0141083	4882.83	0.0173094	1209.01
Ishape	0.0119654	2.4196	0.0209454	9.725	0.0230802	43.99	0.0154191	153.288	0.0184004	478.683	0.0179586	137.621
Fastphase	0.0185124	12.6708	0.0257717	32.2914	0.0285774	79.9372	0.022352	165.114	0.020555	334.001	0.0231537	124.803
Gerbil	0.0242972	<1	0.0434633	0.6396	0.0471427	5.3164	0.0418511	41.5336	0.0399813	608.641	0.0393471	131.232
2snp	0.0244902	<1	0.0472141	<1	0.0542999	<1	0.0478336	<1	0.0486744	0.5128	0.0445025	<1
PLEM	0.0307376	<1	0.0382624	1.3056	0.0451989	6.739	0.0407268	7.2704	0.0540518	25.583	0.0417955	10.2607
Density variation: 50 replicates of 40 SNPs with MAF above 5%
CEU	0 bp		500 bp		1000 bp		2000 bp		4000 bp		8000 bp		ALL
	SER	Time	SER	Time	SER	Time	SER	Time	SER	Time	SER	Time	SER	Time
Shape-IT	0.0097484	17.9246	0.0106539	20.6632	0.0180343	23.4578	0.0215067	27.3762	0.0255521	29.5804	0.053188	39.8986	0.0231139	26.4835
Phase v2.1	0.00919183	103.331	0.0109671	127.133	0.0171867	155.53	0.0216388	212.178	0.0257642	215.199	0.053314	471.573	0.0230105	214.157
Ishape	0.0109341	20.7734	0.0112205	26.1088	0.017144	33.0486	0.0224007	43.5574	0.0264195	47.0138	0.0547364	84.9284	0.0238092	42.5717
Fastphase	0.0116953	67.6812	0.0136165	73.3742	0.0192326	64.5026	0.0247811	64.3944	0.0302941	63.037	0.0594089	51.5874	0.0265048	64.0961
Gerbil	0.0181987	2.3698	0.0259792	2.966	0.0326316	3.539	0.0409711	4.6764	0.0438147	4.9854	0.0804941	8.6768	0.0403482	4.53557
2snp	0.0196136	<1	0.0270795	<1	0.0351547	<1	0.0415427	<1	0.0450971	<1	0.0840148	<1	0.0420838	<1
PLEM	0.0178599	6.2424	0.0230809	7.443	0.0273775	4.8316	0.0381072	4.2578	0.046637	6.861	0.0936345	3.475	0.0411162	5.51847
YRI	0 bp		500 bp		1000 bp		2000 bp		4000 bp		8000 bp		ALL
	SER	Time	SER	Time	SER	Time	SER	Time	SER	Time	SER	Time	SER	Time
Shape-IT	0.0181355	27.001	0.0228428	29.6386	0.0228062	29.728	0.030867	33.8052	0.041138	38.6692	0.0862599	49.898	0.0370083	34.79
Phase v2.1	0.017638	198.597	0.0219229	237.501	0.0231886	274.648	0.0303589	369.13	0.0419435	526.205	0.0877724	1334.43	0.0371374	490.085
Ishape	0.0188415	42.8638	0.0228556	50.9674	0.0222342	53.5816	0.0310412	70.695	0.0452379	96.332	0.0914201	167.666	0.0386051	80.351
Fastphase	0.0246371	80.4728	0.0315978	68.927	0.0280257	82.9726	0.0420099	72.095	0.058636	64.9164	0.10938	58.2128	0.0490478	71.2661
Gerbil	0.0395646	5.8702	0.0557992	6.4944	0.0508977	7.4946	0.0673802	8.2382	0.0943215	10.1316	0.143191	13.1876	0.0751923	8.56943
2snp	0.0489699	<1	0.0589903	<1	0.0598793	<1	0.0761544	<1	0.1072	<1	0.15761	<1	0.0848008	<1
PLEM	0.0441205	5.0582	0.0532203	2.8752	0.0496915	3.4506	0.0716413	2.3546	0.118888	2.4052	0.189481	2.741	0.0878404	5.14747
MAF variation: 50 replicates of 40 consecutive SNPs
CEU	0.01		0.05		0.1		ALL
	SER	Time	SER	Time	SER	Time	SER	Time
Shape-IT	0.00841313	16.1072	0.0110418	18.7806	0.0126132	20.697	0.0106894	18.5283
Phase v2.1	0.009089	86.0562	0.0111282	100.071	0.0128692	126.375	0.0110288	104.167
Ishape	0.00979127	18.399	0.0126704	22.8362	0.0126568	26.2366	0.0117062	22.4906
Fastphase	0.0104594	72.5894	0.0135518	70.1578	0.0124321	70.7398	0.0121477	71.1623
Gerbil	0.020662	2.0018	0.0221438	2.2042	0.0203332	2.0412	0.0210463	2.0824
2snp	0.017597	<1	0.0224837	<1	0.0196883	<1	0.019923	<1
PLEM	0.0151302	3.9068	0.0192408	13.2978	0.0159075	28.2502	0.0167595	4.1516
YRI	0.01		0.05		0.1		ALL
	SER	Time	SER	Time	SER	Time	SER	Time
Shape-IT	0.0161397	23.6882	0.0149687	24.8182	0.01373	28.1376	0.0149462	25.548
Phase v2.1	0.0169779	164.674	0.0145411	167.516	0.0135363	187.646	0.0150184	173.279
Ishape	0.0155544	35.9232	0.0153594	36.224	0.0137361	43.1096	0.0148833	38.4189
Fastphase	0.0252878	74.3974	0.017122	84.009	0.0190409	80.6534	0.0204836	79.6866
Gerbil	0.0428936	4.887	0.0325648	3.9936	0.0394976	4.6098	0.0383187	4.4968
2snp	0.0502837	<1	0.0391297	<1	0.0451334	<1	0.0448489	<1
PLEM	0.041219	2.8714	0.0280344	5.0762	0.0278436	3.5046	0.0323657	3.8174
